# Supplementary material for: Demonstration of a ‘leapfrog’ randomized controlled trial as a method to accelerate the development and optimization of psychological interventions
Source: Psychol Med. 2022 Nov 4;53(13):6113–23. doi: 10.1017/S0033291722003294 (PMC10520605; doi:10.1017/S0033291722003294)
Supplement: Supplementary file 1 [file S0033291722003294sup.zip]

Archive with 2 entries (2 files):
- S0033291722003294sup001.docx
- S0033291722003294sup002.docx
